# Supplementary material for: Persistent Southern Tomato Virus (STV) Interacts with Cucumber Mosaic and/or Pepino Mosaic Virus in Mixed- Infections Modifying Plant Symptoms, Viral Titer and Small RNA Accumulation
Source: Microorganisms. 2021 Mar 26;9(4):689. doi: 10.3390/microorganisms9040689 (PMC8066132; doi:10.3390/microorganisms9040689)
Supplement: Supplementary file 1 [file microorganisms-09-00689-s001.zip]

Archive with 7 entries (6 files):
- Supplementary Materials/
- Supplementary Materials/Table S1.docx
- Supplementary Materials/Table S2.docx
- Supplementary Materials/Table S3.docx
- Supplementary Materials/Table S4.docx
- Supplementary Materials/Table S5.docx
- Supplementary Materials/Table S6.docx
